# Supplementary material for: Metabolic Responses of Newly Isolated Microalgal Strains Cultured in an Open Pond Simulating Reactor Under Balanced Conditions and Nutrient Limitation
Source: Life (Basel). 2025 Sep 11;15(9):1427. doi: 10.3390/life15091427 (PMC12471615; doi:10.3390/life15091427)
Supplement: Supplementary file 1 [file life-15-01427-s001.zip]

Archive with 1 entries (1 files):
- Supplementary Material.v2.pdf
